# Supplementary material for: Naphthalene exerts substantial nontarget effects on soil nitrogen mineralization processes in a subalpine forest soil: A microcosm study
Source: PLoS One. 2019 May 20;14(5):e0217178. doi: 10.1371/journal.pone.0217178 (PMC6527233; doi:10.1371/journal.pone.0217178)
Supplement: S1 Dataset — The values represent the means and standard error (SE) of soil microcosms treated with and without naphthalene, respectively. (XLSX) [file pone.0217178.s001.xlsx]

## Sheet: data for manuscript
soil microbial respiration rate (mg g−1 d−1)						invertase (mg glucose g−1 soil DW d−1)						microbial biomass C (mg/kg)						Total PLFA (nmol g-1)						Gram positive bacteria (G+),(nmol g-1)
Days	Naphthalene	STD	Non-naphthalene	STD		Days	Naphthalene	STD	Non-naphthalene	STD		Days	Naphthalene	STD	Non-naphthalene	STD		Days	Naphthalene	STD	Non-naphthalene	STD		Days	Naphthalene	STD	Non-naphthalene	STD
3	0.0490023	0.00951857	0.078125	0.0239369		0	82.0745	13.5785	82.0745	13.5785		0	293.636	48.2078	293.636	48.2078		0	1304.38	121.056	1304.38	121.056		0	698.785	50.968	698.785	50.968
10	0.0451854	0.00900383	0.0619143	0.0292359		3	62.5395	15.8279	74.376	24.4458		3	300.473	23.9961	278.13	36.066		3	1416.56	101.457	1634.71	242.161		3	785.969	88.6725	989.375	83.346
17	0.0555163	0.0166055	0.0574351	0.02		10	75.7493	10.8445	89.4387	16.8945		10	253.955	41.6216	291.925	38.4699		10	1025.68	435.904	1690.38	378.152		10	453.007	93.9812	573.425	121.213
24	0.0342237	0.00509799	0.0110195	0.00458508		17	48.7302	15.4786	63.6185	12.6399		17	243.575	32.9107	224.252	15.6797		17	1339.43	213.187	1284.09	247.969		17	473.315	69.699	555.017	58.9073
31	0.0323487	0.00430985	0.00684038	0.00347527		24	55.2807	8.88835	64.9918	12.8353		24	208.905	41.9669	212.706	16.5702		24	1015.61	104.89	1336.95	170.598		24	365.502	36.324	420.888	37.1301
38	0.0264688	0.00774186	0.00758551	0.00248845		31	50.8992	10.542	40.9155	4.3463		31	188.388	36.1227	192.563	47.3882		31	1029.35	312.785	1311.41	155.391		31	377.249	64.5345	412.655	28.0188
45	0.0201081	0.00342048	0.0073273	0.00676617		38	49.624	3.88862	49.8529	7.8982		38	207.711	44.9255	214.432	29.1347		38	904.957	109.515	833.496	212.916		38	366.785	66.7987	307.594	76.5374
52	0.017135	0.00107087	0.00451998	0.0019575		45	60.4251	8.28227	65.2643	13.5076		45	206.997	41.4289	194.297	51.4787		45	669.797	249.451	868.197	396.403		45	254.797	65.0459	280.971	93.723
						52	57.624	12.7449	57.4605	19.3915		52	166.997	37.9206	191.172	34.8835		52	1014.11	624.88	642.163	281.319		52	247.503	78.735	213.722	12.9134
NH4+-N (mg/kg)						urease (mg NH4+-N g−1 soil DW d−1)						microbial biomass N ((mg/kg)						Fungi PLFA (nmol g-1)						Gram negative bacteria (G-), (nmol g-1)
Days	Naphthalene	STD	Non-naphthalene	STD		Days	Naphthalene	STD	Non-naphthalene	STD		Days	Naphthalene	STD	Non-naphthalene	STD		Days	Naphthalene	STD	Non-naphthalene	STD		Days	Naphthalene	STD	Non-naphthalene	STD
0	32.6524	2.92045	32.6524	2.92045		0	2.71055	0.231263	2.74976	0.266454		0	40.2787	3.57429	40.2787	3.57429		0	85.5325	18.2501	85.5325	18.2501		0	255.367	27.6131	255.367	27.6131
3	35.8949	5.31737	34.1051	6.591		3	1.73103	0.313811	2.21402	0.469737		3	26.6142	3.71166	28.1142	4.46516		3	84.2512	12.0993	108.976	26.5127		3	237.004	12.2953	352.66	106.467
10	39.3673	6.94248	42.5097	5.64263		10	5.87943	0.788859	6.935	0.418085		10	35.6848	4.54891	35.2964	5.33761		10	55.9033	41.107	109.297	28.2938		10	237.448	33.2807	344.442	32.2325
17	44.3774	7.3101	50.214	4.21016		17	5.00182	0.424231	6.45321	0.509539		17	41.1142	8.50715	44.3258	6.82917		17	62.691	44.3038	119.999	28.1734		17	249.125	57.3253	316.333	23.0813
24	38.1206	4.7131	45.3113	4.32546		24	5.50176	0.177464	5.78743	0.4081		24	29.8319	5.38987	32.4726	7.37525		24	43.373	28.5084	83.9508	18.7075		24	220.534	31.4335	321.744	58.034
31	38.2218	2.12364	43.0934	6.29671		31	4.69435	0.234664	5.27176	0.413225		31	26.0202	4.29845	28.0024	4.78719		31	54.5015	27.6092	84.0557	11.6611		31	249.307	5.91333	314.543	82.3784
38	16.7354	3.39577	44.0428	6.05065		38	4.48977	0.416329	5.4497	0.154108		38	23.1614	0.972575	27.079	6.89038		38	57.4264	25.8328	37.8476	24.6246		38	253.595	17.074	164.422	82.9971
45	16.4086	2.00198	49.9728	7.72226		45	8.35855	0.315818	8.37429	0.571915		45	25.9672	2.63109	25.9143	5.81922		45	19.0645	25.5025	31.7399	47.8881		45	155.897	63.8531	173.38	65.0294
52	19.4981	3.45391	50.9066	8.33772		52	7.88282	0.365856	7.48941	0.147984		52	25.8084	1.98967	28.7084	5.24899		52	48.4638	39.2289	7.02567	2.26519		52	202.387	44.9214	173.344	28.8357
NO3--N (mg/kg)						nitrate reductase activities (mg NO2--N g-1 soil DW d-1)						microbial biomass C to N						Bacteria PLFA (nmol g-1)						G+/G-
Days	Naphthalene	STD	Non-naphthalene	STD		Days	Naphthalene	STD	Non-naphthalene	STD		Days	Naphthalene	STD	Non-naphthalene	STD		Days	Naphthalene	STD	Non-naphthalene	STD		Days	Naphthalene	STD	Non-naphthalene	STD
0	69.3253	9.86497	69.3253	9.86497		0	14.4635	3.73959	14.4635	3.73959		0	7.26946	0.694588	7.26946	0.694588		0	1216.71	102.324	1216.71	102.324		0	2.74693	0.0974403	2.74693	0.0974403
3	74.1662	9.07743	66.5237	5.99723		3	12.2603	1.89997	11.7414	1.30748		3	11.3731	0.803333	9.95575	0.869834		3	1332.31	93.8232	1520.1	216.641		3	3.3344	0.536513	3.00361	0.580266
10	36.0648	6.91531	41.3532	8.59013		10	5.765	1.33388	6.15655	1.28209		10	7.09564	0.372299	8.29971	0.56215		10	969.523	405.704	1577.4	348.412		10	2.63201	1.01813	1.75433	0.181718
17	72.6346	8.55237	74.2424	8.74166		17	6.0686	2.49538	7.73967	2.33939		17	5.99422	0.423115	5.11397	0.460353		17	1276.74	185.053	1163.33	254.834		17	2.13384	0.421489	1.69194	0.258086
24	40.252	7.197	57.8163	9.14638		24	11.2577	2.42064	10.1143	1.42496		24	6.98801	0.33358	6.75375	1.1863		24	971.579	78.4475	1252.56	153.021		24	1.86459	0.345601	1.3293	0.169306
31	36.9472	4.91838	86.2169	7.33387		31	14.8864	1.74345	15.5708	3.71518		31	7.22428	0.325861	6.80216	0.73741		31	974.853	285.318	1227.36	144.585		31	1.97588	0.682053	1.39236	0.41805
38	16.2855	2.1463	83.376	6.56736		38	12.606	0.481726	10.9349	0.911893		38	8.92675	1.69484	8.12836	1.1762		38	847.326	115.462	794.661	196.625		38	1.50061	0.173787	2.04448	0.457559
45	17.3112	5.4628	98.494	8.34092		45	7.34213	0.393328	6.37467	1.14674		45	7.93636	0.960131	7.46587	0.558111		45	650.339	229.155	834.89	359.872		45	1.64509	0.365782	2.40512	0.720204
52	14.2977	0.764125	81.3211	10.4762		52	8.16623	0.367924	7.76623	1.20188		52	6.42374	1.0746	7.04047	2.70199		52	964.721	588.394	634.519	278.745		52	1.32667	0.467947	1.18877	0.233049
dissolve organic C (mg/kg)						nitrite reductase activities (mg NO2--N g-1 soil DW d-1)												Fungi PLFA/bacteria PLFA
Days	Naphthalene	STD	Non-naphthalene	STD		Days	Naphthalene	STD	Non-naphthalene	STD								Days	Naphthalene	STD	Non-naphthalene	STD
0	228.008	12.083	228.008	12.083		0	12.7092	2.14597	12.7092	2.14597								0	0.0695285	0.00915228	0.0695285	0.00915228
3	361.928	39.6023	230.247	16.7038		3	11.715	2.35347	10.781	3.41995								3	0.063174	0.00776142	0.0711847	0.0102307
10	215.648	6.14104	250.945	18.0949		10	20.6016	2.41092	21.5884	2.27383								10	0.0506684	0.0346598	0.0687091	0.00298714
17	227.629	16.9047	251.806	28.2112		17	19.4406	2.73093	17.847	2.77319								17	0.0476083	0.0324344	0.109097	0.0368856
24	219.589	20.6454	217.58	17.5557		24	14.5805	3.73687	16.0897	2.31209								24	0.0428224	0.0271744	0.0662798	0.00799481
31	196.68	12.6825	211.3	15.3924		31	15.5884	2.38742	17.0026	2.50712								31	0.0498876	0.0208177	0.0683598	0.00409408
38	199.008	10.1412	200.224	9.71735		38	11.4301	2.66003	12.7077	3.22267								38	0.0710563	0.0372641	0.0465352	0.0270861
45	204.549	7.22161	222.06	10.4414		45	8.3314	1.20051	10.9678	2.31757								45	0.0233512	0.023599	0.0283096	0.0326526
52	193.861	9.22382	216.271	8.01118		52	10.3219	1.0991	10.1478	1.77033								52	0.0646963	0.0408123	0.0136861	0.00624744
dissolve organic N (mg/kg)
Days	Naphthalene	STD	Non-naphthalene	STD
0	17.1055	2.57791	17.1055	2.57791
3	24.0928	4.51322	17.423	4.28126
10	26.985	3.57729	32.2241	5.43284
17	28.7672	5.66905	32.7597	4.3217
24	27.8117	4.55658	32.6555	7.34357
31	23.7929	4.7868	34.8569	4.9655
38	20.0007	3.01574	32.4406	2.07577
45	17.6629	2.79304	36.217	6.4836
52	14.5489	2.5988	27.3708	4.90675
raitos of dissolve organic C to N
Days	Naphthalene	STD	Non-naphthalene	STD
0	13.9778	1.89057	13.9778	1.89057
3	15.2469	1.64815	13.6529	2.24297
10	8.08972	0.944654	7.90221	0.872575
17	8.08443	1.11966	7.70678	0.38662
24	7.9747	0.654124	6.81564	0.885513
31	8.49152	1.45401	6.11271	0.464446
38	10.0991	1.24727	6.17842	0.161245
45	11.7994	1.78788	6.24771	0.825733
52	13.5503	1.57837	8.09474	1.38522
